# Supplementary material for: Aromatic Dipeptide Homologue-Based Hydrogels for Photocontrolled Drug Release
Source: Nanomaterials (Basel). 2022 May 11;12(10):1643. doi: 10.3390/nano12101643 (PMC9143549; doi:10.3390/nano12101643)
Supplement: Supplementary file 1 [file nanomaterials-12-01643-s001.zip]

Archive with 1 entries (1 files):
- nanomaterials-1652572-supplementary.pdf
